# Supplementary material for: Impact of Trunk Resistance and Stretching Exercise on Fall-Related Factors in Patients with Parkinson’s Disease: A Randomized Controlled Pilot Study
Source: Sensors (Basel). 2020 Jul 23;20(15):4106. doi: 10.3390/s20154106 (PMC7435366; doi:10.3390/s20154106)
Supplement: Supplementary file 1 [file sensors-20-04106-s001.zip]

Archive with 4 entries (4 files):
- Supplementary Materials 1. Raw data.xlsx
- Supplementary Materials 2. IRB number.pdf
- Table S1. List of levodopa equivalent dose.xlsx
- Table S2. Exercise protocols.docx
