# Supplementary material for: Impact of Trunk Resistance and Stretching Exercise on Fall-Related Factors in Patients with Parkinson’s Disease: A Randomized Controlled Pilot Study
Source: Sensors (Basel). 2020 Jul 23;20(15):4106. doi: 10.3390/s20154106 (PMC7435366; doi:10.3390/s20154106)
Supplement: Supplementary file 1 [file sensors-20-04106-s001.zip › Supplementary Materials 1. Raw data.xlsx]

## Sheet: Raw data
	Demographic characteristics										Clinical characteristics								Functional fitness test & TMS score																				Standing balance test								First step phase for sit-to-walk test
No.	Group (Exercise=1, control=2)	Name	Age (years)	Sex (male=1, female=2)	Height (m)	Body weight(kg)	BMI(kg/m2)	Symptom duration (years)	Treatment duration (years)	LED(mg)	Pre_MMSE(score)	Post_MMSE (score)	Pre_Total UPDRS (score)	Post_Total UPDRS (score)	Pre_UPDRS3 (score)	Post_UPDRS3 (score)	Pre_H&Y (scale)	Post_H&Y (scale)	Pre_30-sec chair sit to stand (reps)	Post_30-sec chair sit to stand (reps)	Pre_2-min step (steps)	Post_2-min step (steps)	Pre_2.44 m TUG (s)	Post_2.44 m TUG(s)	Pre_Right_Arm curl (reps)	Post_Right_Arm curl (reps)	Pre_Left_Arm curl (reps)	Post_Left_Arm curl (reps)	Pre_Right_Chair sit & reach (cm)	Post_Right_Chair sit & reach (cm)	Pre_Left_Chair sit & reach (cm)	Post_Left_Chair sit & reach (cm)	Pre_Right_Back scratch (cm)	Post_Right_Back scratch (cm)	Pre_Left_Back scratch (cm)	Post_Left_Back scratch (cm)	Pre_TMS Pre	Post_TMS Post	Pre_AP velocity (cm/s)	Post_AP velocity (cm/s)	Pre_ML velocity (cm/s)	Post_ML velocity (cm/s)	Pre_AP RMS (cm)	Post_AP RMS (cm)	Pre_ML RMS (cm)	Post_ML RMS (cm)	Pre_first_step_time(s)	Post_first_step_time(s)	Pre_first_step_length(m)
1	1	Exercise 1	73	1	1.67	54.8	19.6493	5	4	600	28	25	70	77	40	48	2.5	2.5	20	25	94	113.5	8.93	6.59	24	32	26	30	-0.5	8	-1.5	8	-20	-8.5	-39.5	-31	7.67	5.83	1.01959	0.707645	1.25913	1.13294	0.679099	0.561294	0.729961	0.670123	0.363636	0.433333	0.4961
2	1	Exercise 2	69	1	1.677	70.5	25.0682	5	5	500	30	30	59.5	49.5	41.5	36.5	2.5	2.5	11	11	83	94	7.55	7.56	32	26	28	22	-7.5	-22	-11	-28.6	-17.5	-22	-18.2	-28.6	2	1.83	0.759988	0.81891	0.731462	0.841614	0.512317	0.66421	0.612608	0.670154	0.426364	0.4	0.69843
3	1	Exercise 3	73	2	1.465	48.1	22.4114	1	1	200	26	26	24	51	18	23	2	0	12	25	106	94	7.51	5.87	35	32	33	29	-6	-5	-5	-4	-33	-32.4	-37	-33.5	2.83	2.83	0.703215	0.548912	0.78339	0.55013	0.307549	0.309735	0.321644	0.277086	0.363	0.395833	0.598685
4	1	Exercise 4	58	2	1.49	46.5	20.945	11	10	500	29	30	80.5	84	38.5	35	2.5	2.5	13	21	112	113	7.9	6.18	35	34	34	35	15	10	14	10	-21	-13	-26	-12	5.83	4.17	2.76441	1.15348	1.82273	1.24036	0.584385	0.706713	0.429575	0.765982	0.298	0.323333	0.44778
5	1	Exercise 5	61	1	1.589	56.9	22.5354	6	3	930	28	29	67	61.5	44	36.5	2.5	2.5	17	20	101	116	8.2	6.57	30	32	33	35	10	11.5	12.5	14	-34.2	-29.8	-39.1	-33.5	6.5	2.5	0.711561	0.644881	0.80757	0.591699	0.570656	0.497512	0.606539	0.495229	0.404545	0.381	0.667358
6	1	Exercise 6	60	1	1.682	64.6	22.8339	5	1	450	23	19	82	106	51	58	3	3	23	28	108	130	7.95	6.83	36	36	35	35	24.5	26	17.5	27	-19.3	-6	-17.3	-12.3	11.67	10.17	1.38282	1.08428	1.44584	1.04865	0.630399	0.799068	0.69371	0.748196	0.417	0.4	0.483477
7	1	Exercise 7	76	1	1.614	69.4	26.6411	1	0.8	300	28	30	48	50	35	34	2.5	2.5	26	37	104	123.5	6.56	5.13	26	37	28	38	7	22	9	23	-12.8	-4	-14.7	-11	5.67	4.5	1.03965	0.883693	1.24202	1.06766	0.817913	0.73296	0.884459	0.91098	0.395385	0.403333	0.472212
8	1	Exercise 8	64	2	1.579	59.1	23.7041	2	2	600	25	27	56.5	54.5	31.5	31.5	2	2	7	12	57	111	10.66	8.74	18	23	20	24	2.5	7	1.5	10	-30.6	-33	-29	-28.5	3.33	0.67	2.38584	1.40586	2.39668	1.39478	1.00902	1.11105	0.782533	0.963499	0.436667	0.432727	0.406978
9	1	Exercise 9	70	1	1.71	60.6	20.7243	11	8	1110	28	30	80	70	47	42	2.5	2.5	16	24	105	124	6.78	5.85	29	30	28	30	1.5	6	3	7	-5.7	-10.3	-19.7	-14.5	6.33	4.17	1.83163	1.49913	2.22552	1.62919	0.767787	0.655671	0.751787	0.461002	0.4425	0.390909	0.469356
10	1	Exercise 10	76	2	1.524	71	30.5695	7	4	420	21	23	78	77	57	56	2	2	8	17	68.5	120	12.45	5.3	21	34	19	35	13	25	17.3	28	-12	-8.8	-9	-4.2	5.67	5.5	1.11438	1.10926	1.52071	1.29659	0.549529	0.527329	0.733539	0.687058	0.424444	0.408182	0.392891
11	2	Control 1	67	1	1.535	58	24.6156	7	6	1900	29	28	77	73	46	45	2.5	3	16	18	91	92	6.16	6.73	36	33	30	32	9.5	5	6	8.4	-42.1	-36	-38.4	-37.5	7.17	9	1.18778	1.33494	0.925354	1.09463	0.541472	0.490837	0.418904	0.49078	0.389	0.40875	0.605712
12	2	Control 2	73	2	1.45	60.5	28.7753	7	6	780	28	28	77	77.5	54	53.5	2	2	14	12	76	101	8.14	8.4	25	25	23	23	-29	-30	-27	-34	-34.7	-31	-36.2	-35.5	4.67	5.5	0.728854	0.701395	0.87302	0.83623	0.570703	0.501447	0.687009	0.602159	0.316667	0.376	0.477257
13	2	Control 3	71	2	1.482	59.6	27.1363	14	11	1160	27	30	70	71	43	41	3	2.5	16	25	109	127	6.35	6.73	35	37	32	37	1	7	3	9	-29.3	-35.7	-28.8	-30	7.33	4.83	1.95703	1.45076	1.886	1.41191	0.677537	0.692762	0.986018	1.00949	0.403636	0.427	0.467945
14	2	Control 4	85	1	1.626	62.2	23.5261	5	5	200	25	25	61	53	52	49	2	2	13	16	64	84	7.81	7.14	32	42	29	39	16	17	14	14.3	-44.3	-43	-34.7	-36.5	10.83	10.33	1.55249	2.36508	1.56724	1.90606	0.310709	0.378651	0.326695	0.328433	0.449091	0.426667	0.490028
15	2	Control 5	70	2	1.476	61.2	28.0917	10	9	580	28	26	49	48.5	32	30.5	2	2	12	11	85	55	9.3	7.5	25	19	26	27	14	16.5	12.5	10	-25.6	-35	-32.2	-29	3	5.67	0.831081	0.962723	0.925833	1.08625	0.322677	0.450192	0.347887	0.494318	0.427	0.415	0.48239
16	2	Control 6	68	1	1.628	57.6	21.7327	2	2	400	28	28	59.5	47	33.5	41	2	2	14	19	92	64	6.78	7.4	28	28	29	28	22	15	24.5	19	-6.4	-10	-8.8	-10.8	6.5	4.67	1.68128	1.38328	1.63687	1.28801	0.428876	0.384564	0.466987	0.383701	0.37	0.349091	0.548071
17	2	Control 7	71	1	1.708	75.9	26.0175	11	9	950	28	26	68.5	65	50.5	47	2.5	2.5	12	13	70.5	84	7.68	9.71	25	23	25	25	10	12	8	10	-2.5	0	-15.8	-19	4.33	5.17	1.19701	1.22921	1.61314	1.32131	0.708476	0.784826	0.685712	0.912608	0.394	0.458	0.630787
[truncated: 13 more columns]
