# Supplementary material for: Impact of Trunk Resistance and Stretching Exercise on Fall-Related Factors in Patients with Parkinson’s Disease: A Randomized Controlled Pilot Study
Source: Sensors (Basel). 2020 Jul 23;20(15):4106. doi: 10.3390/s20154106 (PMC7435366; doi:10.3390/s20154106)
Supplement: Supplementary file 1 [file sensors-20-04106-s001.zip › Table S1. List of levodopa equivalent dose.xlsx]

## Sheet: LED list
No.	Group	Participant	Levodopa-equivalent dose(LED) List	Total LED(mg)
1	Exercis	Exercise 1	Madopar 250mg 1TAB TID	600		QD : Once a day
2	Exercis	Exercise 2	Madopar 125mg 1.5TAB TID	450		BID : Twice a day
3	Exercis	Exercise 3	Perkin 25/100mg 1TAB TID PK-Merz 100mg 1TAB BID	500		TID : Three times a day
4	Exercis	Exercise 4	Perkin 250 0.5T TID Stalevo 200 1TAB QD Azilect 1mg 1TAB QD	1110		QID : Four times a day
5	Exercis	Exercise 5	Madopar 125mg 1TAB TID	300
6	Exercis	Exercise 6	Stalevo 150/37.5/200mg 1TAB TID Mirapex ER 0.75mg 1TAB BID	930
7	Exercis	Exercise 7	Mirapex 0.5mg 1TAB BID Perkin 25/100mg 2TAB BID	500
8	Exercis	Exercise 8	Sinemet CR 50/200mg 1TAB TID	420
9	Exercis	Exercise 9	Madopar 125mg 1TAB BID	200
10	Exercis	Exercise 10	Madopar 125mg 2TAB TID	600
11	Control	Control 1	Mirapex 1mg 3TAB QID perkin 25/250mg 0.5TAB QID PK-Merz 100mg 1TAB BID	1900
12	Control	Control 2	Madopar 250mg 1TAB BID	400
13	Control	Control 3	Requip PD 2mg 1TAB BID Madopar 125mg 0.5TAB BID	200
14	Control	Control 4	Madopar 250mg 1TAB TID PK-Merz 100mg 1TAB BID Mirapex ER 0.75mg 1TAB BID	950
15	Control	Control 5	Stalevo 125/31.25/200mg 1TAB TID	780
16	Control	Control 6	Madopar HBS 1CAP TID Mirapex ER 1.5mg 1TAB BID Azilect 1mg 1TAB QD	580
17	Control	Control 7	Sinemet CR 50/200mg 1TAB QID PK-Merz 100mg 1TAB QID Azilect 1mg 1TAB QD Madopar 125mg 0.25TAB QID	1160
			Exercise group Mean	561
			Exercise group STD	274.609
			Control group Mean	852.857
			Control group STD	564.409
